# Supplementary material for: Study on the evolution patterns and predictive modeling of ambient air quality in oasis cities of arid regions: a case study of Urumqi
Source: Front Public Health. 2025 Aug 1;13:1632713. doi: 10.3389/fpubh.2025.1632713 (PMC12355607; doi:10.3389/fpubh.2025.1632713)
Supplement: Supplementary file 1 [file Data_Sheet_1.zip]

Archive with 12 entries (11 files):
- supplementary material/
- supplementary material/AQI Index.xlsx
- supplementary material/CO.xlsx
- supplementary material/Grey correlation degree between GDP and domestic pollutant emissions in Urumqi.xlsx
- supplementary material/Grey correlation degree between GDP and industrial pollutant emissions in Urumqi.xlsx
- supplementary material/Ozone.xlsx
- supplementary material/Prediction results of ambient air quality GM (1,1) model.xlsx
- supplementary material/Tab 3. The Scatter plot of AQI in Urumqi in 2022.xlsx
- supplementary material/Tab 4. The Scatter plot of AQI in Urumqi in 2022.xlsx
- supplementary material/Tab 8. Model parameters ( u, a ) output.xlsx
- supplementary material/Tab 9. Model accuracy parameter ( p, c ) output and model applicability accuracy determination.xlsx
- supplementary material/The average concentration of pollutants in the city compared with the same period last year.xlsx
