# Supplementary material for: Study on the evolution patterns and predictive modeling of ambient air quality in oasis cities of arid regions: a case study of Urumqi
Source: Front Public Health. 2025 Aug 1;13:1632713. doi: 10.3389/fpubh.2025.1632713 (PMC12355607; doi:10.3389/fpubh.2025.1632713)
Supplement: Supplementary file 1 [file Data_Sheet_1.zip › supplementary material/AQI Index.xlsx]

## Sheet: Sheet1
	1	2	3	4	5	6	7	8	9	10	11	12	13	14	15	16	17	18	19	20	21	22	23	24	25	26	27	28	29	30	31
January	168	140	173	127	108	271	271	158	149	152	112	100	83	140	168	166	147	95	143	135	83	128	69	73	105	127	168	217	237	213	288
February	363	274	269	291	304	142	269	134	203	176	166	207	107	88	135	55	50	75	103	122	225	202	120	99	132	173	94	83
March	99	78	63	53	60	69	84	69	63	44	52	48	42	49	37	35	42	48	32	36	42	51	42	45	46	54	61	50	61	74	45
April	51	62	68	69	74	79	76	89	77	53	56	54	62	67	87	54	73	116	116	215	87	71	66	67	48	43	56	60	74	74
May	79	77	106	183	59	37	60	66	52	55	61	58	68	94	83	59	65	82	83	61	77	85	64	65	111	64	60	75	102	73	53
June	47	49	60	65	60	60	66	69	82	80	90	100	104	69	74	50	63	78	78	75	87	89	95	72	60	71	84	76	81	86
July	72	72	68	75	60	65	64	73	76	72	81	75	70	61	62	64	85	78	65	48	75	110	101	82	64	78	80	78	71	72	68
August	80	84	98	72	75	69	95	91	88	86	56	41	78	85	95	64	52	68	50	41	46	37	49	71	36	46	55	60	70	66	72
September	26	29	51	51	57	52	59	52	117	79	34	42	50	53	54	56	76	67	32	32	39	52	98	41	25	42	42	36	28	33	30
October	26	29	51	51	57	52	59	52	117	79	34	42	50	53	54	56	76	67	32	32	39	52	98	41	25	42	42	36	28	33	30
November	46	45	44	50	58	73	78	85	39	31	32	48	40	64	75	64	50	30	50	43	44	34	39	31	48	44	92	60	60	71
December	85	125	130	142	109	77	110	132	170	84	63	83	133	147	173	85	63	72	87	178	129	95	103	63	112	144	178	148	173	213	160
