# Supplementary material for: Study on the evolution patterns and predictive modeling of ambient air quality in oasis cities of arid regions: a case study of Urumqi
Source: Front Public Health. 2025 Aug 1;13:1632713. doi: 10.3389/fpubh.2025.1632713 (PMC12355607; doi:10.3389/fpubh.2025.1632713)
Supplement: Supplementary file 1 [file Data_Sheet_1.zip › supplementary material/CO.xlsx]

## Sheet: Sheet1
		Month	SO2（ug/m3）	CO（ug/m3）
		0.98743	6.99638	1.68941
		1.99714	5.95522	1.49839
		2.9974	6.01545	0.69712
		3.98686	5.99537	0.39561
		4.99657	7.01646	0.39922
		6.00493	7.97732	0.39561
		6.99574	6.99638	0.392
		8.00545	6.99638	0.39561
		9.00436	7.01646	0.40284
		10.0046	6.97631	0.50196
		11.0035	6.97631	0.70073
		12.0038	4.99436	1.20049
