# Supplementary material for: Study on the evolution patterns and predictive modeling of ambient air quality in oasis cities of arid regions: a case study of Urumqi
Source: Front Public Health. 2025 Aug 1;13:1632713. doi: 10.3389/fpubh.2025.1632713 (PMC12355607; doi:10.3389/fpubh.2025.1632713)
Supplement: Supplementary file 1 [file Data_Sheet_1.zip › supplementary material/Grey correlation degree between GDP and domestic pollutant emissions in Urumqi.xlsx]

## Sheet: Sheet1
			GDP	Wastewater pollutant emissions				Emissions of waste gas pollutants
			（billion yuan）	Chemistry	Ammonia nitrogen	Total nitrogen	Total phosphorus	SO2	Nitrogen oxide	Particulate matter
				Oxygen demand					Chemicals
		Degree of association(R0i)	1	0.6466	0.8806	0.7598	0.798	0.8875	0.9094	0.722
