# Supplementary material for: Study on the evolution patterns and predictive modeling of ambient air quality in oasis cities of arid regions: a case study of Urumqi
Source: Front Public Health. 2025 Aug 1;13:1632713. doi: 10.3389/fpubh.2025.1632713 (PMC12355607; doi:10.3389/fpubh.2025.1632713)
Supplement: Supplementary file 1 [file Data_Sheet_1.zip › supplementary material/Grey correlation degree between GDP and industrial pollutant emissions in Urumqi.xlsx]

## Sheet: Sheet1
						GDP	Wastewater pollutant emissions				Emissions of waste gas pollutants
						（billion yuan）	Chemistry	Ammonia nitrogen	Total nitrogen	Total phosphorus	SO2	Nitrogen oxide	PM
							Oxygen demand					Chemicals
					Degree of association (R0i)	1	0.9414	0.9061	0.9165	0.8976	0.6518	0.5805	0.6013
