# Supplementary material for: Study on the evolution patterns and predictive modeling of ambient air quality in oasis cities of arid regions: a case study of Urumqi
Source: Front Public Health. 2025 Aug 1;13:1632713. doi: 10.3389/fpubh.2025.1632713 (PMC12355607; doi:10.3389/fpubh.2025.1632713)
Supplement: Supplementary file 1 [file Data_Sheet_1.zip › supplementary material/Ozone.xlsx]

## Sheet: Sheet1
		ug/m3
	Month
	1	138.192	117.067	63.2487	51.013
	2	175.282	128.633	60.9067	69.4144
	3	48.6233	27.4976	32.6117	76.5359
	4	60.1898	16.6002	24.1041	111.952
	5	57.1309	18.6554	16.6002	116.732
	6	37.3913	12.5376	20.7106	127.964
	7	44.1783	12.203	21.3798	126.243
	8	29.2183	9.81323	12.8721	119.122
	9	41.8363	13.5413	15.2619	115.728
	10	39.7811	17.3171	21.0452	77.922
	11	53.0683	30.6043	26.8285	59.1861
	12	125.24	91.5437	58.1824	38.7296
