# Supplementary material for: Study on the evolution patterns and predictive modeling of ambient air quality in oasis cities of arid regions: a case study of Urumqi
Source: Front Public Health. 2025 Aug 1;13:1632713. doi: 10.3389/fpubh.2025.1632713 (PMC12355607; doi:10.3389/fpubh.2025.1632713)
Supplement: Supplementary file 1 [file Data_Sheet_1.zip › supplementary material/Prediction results of ambient air quality GM (1,1) model.xlsx]

## Sheet: Sheet1
	Year	SO2		NO2		PM10		PM2.5		CO		O3		Aggregative index number
			predicted value	measured value	predicted value	measured value	predicted value	measured value	predicted value	measured value	predicted value	measured value	predicted value	measured value	predicted value
	2015	14	14	47	47	119	119	60	60	3.2	3.2	112	112	6.33	6.33
	2016	13	13	49	49	104	105	69	69	3.5	3.5	102	106	6.4	6.4
	2017	12	12	45	45	95	99	64	62	3.1	3.1	112	112	5.99	5.99
	2018	10	10	41	42	105	94	52	56	2.7	2.8	122	117	5.6	5.6
	2019	8	9	42	40	86	89	50	50	2.5	2.5	127	123	5.26	5.24
	2020	9	8	36	37	83	85	47	45	2.2	2.2	123	128	4.89	4.9
	2021	7	7	38	35	65	80	39	41	1.8	2	134	135	4.42	4.59
	2022	7	6	31	32	72	76	42	37	1.8	1.7	136	141	4.43	4.29
	2023		6		30		72		33		1.6		148		4.01
