# Supplementary material for: Study on the evolution patterns and predictive modeling of ambient air quality in oasis cities of arid regions: a case study of Urumqi
Source: Front Public Health. 2025 Aug 1;13:1632713. doi: 10.3389/fpubh.2025.1632713 (PMC12355607; doi:10.3389/fpubh.2025.1632713)
Supplement: Supplementary file 1 [file Data_Sheet_1.zip › supplementary material/Tab 3. The Scatter plot of AQI in Urumqi in 2022.xlsx]

## Sheet: Sheet1
		Contaminant	PM2.5	PM10	NO2	SO2	CO	O3
		PM2.5	1
		PM10	0.990**	1
		NO2	0.971**	0.978**	1
		SO2	0.938**	0.958**	0.981**	1
		CO	0.991**	0.974**	0.970**	0.950**	1
		O3	-0.779**	-0.748**	-0.754**	-0.760**	-0.831**	1
