# Supplementary material for: Study on the evolution patterns and predictive modeling of ambient air quality in oasis cities of arid regions: a case study of Urumqi
Source: Front Public Health. 2025 Aug 1;13:1632713. doi: 10.3389/fpubh.2025.1632713 (PMC12355607; doi:10.3389/fpubh.2025.1632713)
Supplement: Supplementary file 1 [file Data_Sheet_1.zip › supplementary material/Tab 4. The Scatter plot of AQI in Urumqi in 2022.xlsx]

## Sheet: Sheet1
			Meteorological element	Precipitation (0.1 mm)	Average air pressure (0.1 hPa)	Average wind speed (0.1 m•s⁻¹)	Mean air temperature (0.1 ℃)	Average water pressure (0.1 hPa)	Mean relative humidity (1%)
			PM2.5	-0.545	0.887**	-0.825**	-0.914**	-0.791**	0.871**
			PM10	-0.59	0.845**	-0.811**	-0.869**	-0.758**	0.820**
			NO2	-0.625*	0.838**	-0.849**	-0.887**	-0.760**	0.800**
			SO2	-0.690*	0.838**	-0.838**	-0.847**	-0.780**	0.752**
			CO	-0.579	0.902**	-0.848**	-0.939**	-0.830**	0.899**
			O3	0.522	-0.939**	0.750**	0.937**	0.980**	-0.824**
