# Supplementary material for: Study on the evolution patterns and predictive modeling of ambient air quality in oasis cities of arid regions: a case study of Urumqi
Source: Front Public Health. 2025 Aug 1;13:1632713. doi: 10.3389/fpubh.2025.1632713 (PMC12355607; doi:10.3389/fpubh.2025.1632713)
Supplement: Supplementary file 1 [file Data_Sheet_1.zip › supplementary material/Tab 8. Model parameters ( u, a ) output.xlsx]

## Sheet: Sheet1
			Model parameter	SO2	NO2	PM10	PM2.5	CO	O3	Aggregative index number
			u	15.4506	53.4565	113.945	78.7184	4.0511	98.6042	7.0383
			a	0.1191	0.0682	0.0529	0.105	0.1154	-0.0472	0.0667
