# Supplementary material for: Study on the evolution patterns and predictive modeling of ambient air quality in oasis cities of arid regions: a case study of Urumqi
Source: Front Public Health. 2025 Aug 1;13:1632713. doi: 10.3389/fpubh.2025.1632713 (PMC12355607; doi:10.3389/fpubh.2025.1632713)
Supplement: Supplementary file 1 [file Data_Sheet_1.zip › supplementary material/Tab 9. Model accuracy parameter ( p, c ) output and model applicability accuracy determination.xlsx]

## Sheet: Sheet1
		Model parameter	SO2	NO2	PM10	PM2.5	CO	O3	Aggregative index number
		p	1	1	1	1	1	1	1
		c	0.0831	0.0823	0.1663	0.0578	0.005	0.2194	0.0003
		Prediction model	First-order	First-order	First-order	First-order	First-order	First-order	First-order
		Accuracy level
