# Supplementary material for: Study on the evolution patterns and predictive modeling of ambient air quality in oasis cities of arid regions: a case study of Urumqi
Source: Front Public Health. 2025 Aug 1;13:1632713. doi: 10.3389/fpubh.2025.1632713 (PMC12355607; doi:10.3389/fpubh.2025.1632713)
Supplement: Supplementary file 1 [file Data_Sheet_1.zip › supplementary material/The average concentration of pollutants in the city compared with the same period last year.xlsx]

## Sheet: Sheet1
	Year	Air quality compliance rate	SO2 (μg/m³)	NO2 (μg/m³)	PM10 (μg/m³)	PM2.5 (μg/m³)	CO (mg/m³)	O3-8h (μg/m³)	comprehensive pollution index
	2021	0.808	7	38	74	40	1.8	134	4.56
	2022	0.781	7	31	72	42	1.8	136	4.43
	Contrast	-0.033	-	-0.184	-0.027	+5.00%	-	+1.50%	-2.85
